# Supplementary material for: Sperm mtDNA Copy Number Is Not Associated With Midpiece Size Among Songbirds
Source: Ecol Evol. 2025 Mar 2;15(3):e71055. doi: 10.1002/ece3.71055 (PMC11872201; doi:10.1002/ece3.71055)
Supplement: Supplementary file 1 — Table S1. Table S2. [file ECE3-15-e71055-s001.xlsx]

## Sheet: Table S1
Table S1. Species used in this study. The table contains all information about the samples from the Natural History Museum of Oslo (NHMO) DNA bank.
Species	Accession number	Species	Collection date	Collection location	Collector
Bluethroat	NHMO-BI-108659	Luscinia svecica svecica	2022-05-20	Oppland, Øystre Slidre, Øvre Heimdalen, 61 25 N | 8 52 E	Johnsen, Arild
Bluethroat	NHMO-BI-108661	Luscinia svecica svecica	2022-05-20	Oppland, Øystre Slidre, Øvre Heimdalen, 61 25 N | 8 52 E	Johnsen, Arild
Bluethroat	NHMO-BI-108664	Luscinia svecica svecica	2022-05-20	Oppland, Øystre Slidre, Øvre Heimdalen, 61 25 N | 8 52 E	Johnsen, Arild
Bluethroat	NHMO-BI-106822	Luscinia svecica svecica	2021-06-07	Oppland, Øystre Slidre, Steinringtjernet, 61.256 N | 9.032 E	Lifjeld, Jan T.
Hawfinch	NHMO-BI-107669	Coccothraustes coccothraustes coccothraustes	2022-05-19	Akershus, Ski, Steinsleppen 17, 59.744 N | 10.820 E	Lifjeld, Jan T.
Hawfinch	NHMO-BI-107673	Coccothraustes coccothraustes coccothraustes	2022-05-19	Akershus, Ski, Steinsleppen 17, 59.744 N | 10.820 E	Lifjeld, Jan T.
Hawfinch	NHMO-BI-107670	Coccothraustes coccothraustes coccothraustes	2022-05-19	Akershus, Ski, Steinsleppen 17, 59.744 N | 10.820 E	Lifjeld, Jan T.
Hawfinch	NHMO-BI-107674	Coccothraustes coccothraustes coccothraustes	2022-05-19	Akershus, Ski, Steinsleppen 17, 59.744 N | 10.820 E	Lifjeld, Jan T.
Bullfinch	NHMO-BI-106933	Pyrrhula pyrrhula pyrrhula	2021-06-06	Oppland, Øystre Slidre, Midtre Javnlie 176, 61.226 N | 9.040 E	Lifjeld, Jan T.
Bullfinch	NHMO-BI-107682	Pyrrhula pyrrhula pyrrhula	2022-05-19	Akershus, Ski, Steinsleppen 17, 59.744 N | 10.820 E	Lifjeld, Jan T.
Bullfinch	NHMO-BI-107680	Pyrrhula pyrrhula pyrrhula	2022-05-19	Akershus, Ski, Steinsleppen 17, 59.744 N | 10.820 E	Lifjeld, Jan T.
Bullfinch	NHMO-BI-108354	Pyrrhula pyrrhula pyrrhula	2022-05-13	Oppland, Øystre Slidre, Midtre Javnlie 176, 61.226 N | 9.040 E	Lifjeld, Jan T.
Chaffinch	NHMO-BI-106823	Fringilla coelebs coelebs	2021-06-07	Oppland, Øystre Slidre, Midtre Javnlie 176, 61.226 N | 9.040 E	Lifjeld, Jan T.
Chaffinch	NHMO-BI-106830	Fringilla coelebs coelebs	2021-06-09	Akershus, Ski, Steinsleppen 17, 59.744 N | 10.820 E	Lifjeld, Jan T.
Chaffinch	NHMO-BI-106803	Fringilla coelebs coelebs	2021-05-25	Akershus, Ski, Steinsleppen 17, 59.744 N | 10.820 E	Lifjeld, Jan T.
Chaffinch	NHMO-BI-106826	Fringilla coelebs coelebs	2021-06-08	Oppland, Øystre Slidre, Midtre Javnlie 176, 61.226 N | 9.040 E	Lifjeld, Jan T.
Willow warbler	NHMO-BI-110937	Phylloscopus trochilus	2023-05-31	Oppland, Øystre Slidre, Øvre Heimdalen, 61 25 N | 8 52 E	Johnsen, Arild
Willow warbler	NHMO-BI-110938	Phylloscopus trochilus	2023-05-31	Oppland, Øystre Slidre, Øvre Heimdalen, 61 25 N | 8 52 E	Cramer, Becky
Willow warbler	NHMO-BI-110939	Phylloscopus trochilus	2023-05-31	Oppland, Øystre Slidre, Øvre Heimdalen, 61 25 N | 8 52 E	Johnsen, Arild
Willow warbler	NHMO-BI-110961	Phylloscopus trochilus	2023-06-02	Oppland, Øystre Slidre, Øvre Heimdalen, 61 25 N | 8 52 E	Johnsen, Arild
Brambling	NHMO-BI-106711	Fringilla montifringilla	2021-05-11	Oppland, Øystre Slidre, Midtre Javnlie 176, 61.226 N | 9.040 E	Lifjeld, Jan T.
Brambling	NHMO-BI-106714	Fringilla montifringilla	2021-05-11	Oppland, Øystre Slidre, Midtre Javnlie 176, 61.226 N | 9.040 E	Lifjeld, Jan T.
Brambling	NHMO-BI-106788	Fringilla montifringilla	2021-05-17	Oppland, Øystre Slidre, Midtre Javnlie 176, 61.226 N | 9.040 E	Lifjeld, Jan T.
Brambling	NHMO-BI-106812	Fringilla montifringilla	2021-06-03	Oppland, Øystre Slidre, Midtre Javnlie 176, 61.226 N | 9.040 E	Lifjeld, Jan T.
Reed bunting	NHMO-BI-110931	Emberiza schoeniclus	2023-05-31	Oppland, Øystre Slidre, Øvre Heimdalen, 61 25 N | 8 52 E	Cramer, Becky
Reed bunting	NHMO-BI-110936	Emberiza schoeniclus	2023-05-31	Oppland, Øystre Slidre, Øvre Heimdalen, 61 25 N | 8 52 E	Johnsen, Arild
Reed bunting	NHMO-BI-110941	Emberiza schoeniclus	2023-05-31	Oppland, Øystre Slidre, Øvre Heimdalen, 61 25 N | 8 52 E	Johnsen, Arild
Reed bunting	NHMO-BI-110951	Emberiza schoeniclus	2023-06-01	Oppland, Øystre Slidre, Øvre Heimdalen, 61 25 N | 8 52 E	Johnsen, Arild
Blue tit	NHMO-BI-108157	Cyanistes caeruleus caeruleus	2022-05-13	Akershus, Bærum, Dæli, 59 56 N | 10 33 E	Johnsen, Arild
Blue tit	NHMO-BI-108159	Cyanistes caeruleus caeruleus	2022-05-16	Akershus, Bærum, Dæli, 59 56 N | 10 33 E	Johnsen, Arild
Blue tit	NHMO-BI-108146	Cyanistes caeruleus caeruleus	2022-05-09	Akershus, Bærum, Dæli, 59 56 N | 10 33 E	Johnsen, Arild
Blue tit	NHMO-BI-108155	Cyanistes caeruleus caeruleus	2022-05-13	Akershus, Bærum, Dæli, 59 56 N | 10 33 E	Johnsen, Arild
Goldcrest	NHMO-BI-108611	Regulus regulus regulus	2022-05-07	Oslo, Oslo, Maridalen, 59.98 N | 10.74 E	Bagdonaite, Laima
Goldcrest	NHMO-BI-108615	Regulus regulus regulus	2022-05-13	Oslo, Oslo, Maridalen, 59.99 N | 10.79 E	Bagdonaite, Laima
Goldcrest	NHMO-BI-108561	Regulus regulus regulus	2022-05-18	Akershus, Ski, Steinsleppen 17, 59.744 N | 10.820 E	Lifjeld, Jan T.
Goldcrest	NHMO-BI-106834	Regulus regulus regulus	2021-06-09	Akershus, Ski, Steinsleppen 17, 59.744 N | 10.820 E	Lifjeld, Jan T.
Redpoll	NHMO-BI-108491	Acanthis flammea	2022-06-19	Oppland, Øystre Slidre, Midtre Javnlie 176, 61.226 N | 9.040 E	Lifjeld, Jan T.
Redpoll	NHMO-BI-108495	Acanthis flammea	2022-06-23	Oppland, Øystre Slidre, Midtre Javnlie 176, 61.226 N | 9.040 E	Lifjeld, Jan T.
Redpoll	NHMO-BI-106743	Acanthis flammea	2021-05-11	Oppland, Øystre Slidre, Midtre Javnlie 176, 61.226 N | 9.040 E	Lifjeld, Jan T.
Redpoll	NHMO-BI-106742	Acanthis flammea	2021-05-11	Oppland, Øystre Slidre, Midtre Javnlie 176, 61.226 N | 9.040 E	Lifjeld, Jan T.
Coal tit	NHMO-BI-106740	Periparus ater ater	2021-05-08	Akershus, Ski, Steinsleppen 17, 59.744 N | 10.820 E	Lifjeld, Jan T.
Coal tit	NHMO-BI-106760	Periparus ater ater	2021-05-30	Akershus, Ski, Steinsleppen 17, 59.744 N | 10.820 E	Lifjeld, Jan T.
Coal tit	NHMO-BI-106761	Periparus ater ater	2021-05-30	Akershus, Ski, Steinsleppen 17, 59.744 N | 10.820 E	Lifjeld, Jan T.
Coal tit	NHMO-BI-106739	Periparus ater ater	2021-05-08	Akershus, Ski, Steinsleppen 17, 59.744 N | 10.820 E	Lifjeld, Jan T.
Wren	NHMO-BI-106776	Troglodytes troglodytes troglodytes	2021-06-09	Akershus, Ski, Steinsleppen 17, 59.744 N | 10.820 E	Lifjeld, Jan T.
Wren	NHMO-BI-106777	Troglodytes troglodytes troglodytes	2021-06-09	Akershus, Ski, Steinsleppen 17, 59.744 N | 10.820 E	Lifjeld, Jan T.
Wren	NHMO-BI-106759	Troglodytes troglodytes troglodytes	2021-05-30	Akershus, Ski, Steinsleppen 17, 59.744 N | 10.820 E	Lifjeld, Jan T.
Wren	NHMO-BI-106936	Troglodytes troglodytes troglodytes	2021-06-09	Akershus, Ski, Steinsleppen 17, 59.744 N | 10.820 E	Lifjeld, Jan T.
Yellowhammer	NHMO-BI-106892	Emberiza citrinella citrinella	2021-06-01	Akershus, Ski, Steinsleppen 17, 59.744 N | 10.820 E	Lifjeld, Jan T.
Yellowhammer	NHMO-BI-106893	Emberiza citrinella citrinella	2021-06-01	Akershus, Ski, Steinsleppen 17, 59.744 N | 10.820 E	Lifjeld, Jan T.
Yellowhammer	NHMO-BI-106931	Emberiza citrinella citrinella	2021-06-01	Oppland, Øystre Slidre, Midtre Javnlie 176, 61.226 N | 9.040 E	Lifjeld, Jan T.
Yellowhammer	NHMO-BI-106870	Emberiza citrinella citrinella	2021-05-09	Akershus, Ski, Steinsleppen 17, 59.744 N | 10.820 E	Lifjeld, Jan T.
Meadow pipit	NHMO-BI-106832	Anthus pratensis	2021-06-19	Oppland, Øystre Slidre, Brummastølen, 61.25 N | 9.06 E	Lifjeld, Jan T.
Meadow pipit	NHMO-BI-106821	Anthus pratensis	2021-06-06	Oppland, Øystre Slidre, Steinringtjernet, 61.256 N | 9.032 E	Lifjeld, Jan T.
Meadow pipit	NHMO-BI-106815	Anthus pratensis	2021-06-04	Oppland, Øystre Slidre, Brummastølen, 61.25 N | 9.06 E	Lifjeld, Jan T.
Greenfinch	NHMO-BI-106874	Chloris chloris chloris	2021-05-11	Oppland, Øystre Slidre, Midtre Javnlie 176, 61.226 N | 9.040 E	Lifjeld, Jan T.
Greenfinch	NHMO-BI-106888	Chloris chloris chloris	2021-05-23	Oppland, Øystre Slidre, Midtre Javnlie 176, 61.226 N | 9.040 E	Lifjeld, Jan T.
Greenfinch	NHMO-BI-106871	Chloris chloris chloris	2021-05-11	Oppland, Øystre Slidre, Midtre Javnlie 176, 61.226 N | 9.040 E	Lifjeld, Jan T.
Greenfinch	NHMO-BI-106876	Chloris chloris chloris	2021-05-11	Oppland, Øystre Slidre, Midtre Javnlie 176, 61.226 N | 9.040 E	Lifjeld, Jan T.
Fieldfare	NHMO-BI-106840	Turdus pilaris	2021-05-26	Oslo, Oslo, Botanisk hage, NHM, 59.919 N | 10.771 E	Lifjeld, Jan T.
Fieldfare	NHMO-BI-106841	Turdus pilaris	2021-05-26	Oslo, Oslo, Botanisk hage, NHM, 59.919 N | 10.771 E	Lifjeld, Jan T.
Great tit	NHMO-BI-106694	Parus major major	2021-04-21	Akershus, Ski, Steinsleppen 17, 59.744 N | 10.820 E	Lifjeld, Jan T.
Great tit	NHMO-BI-106695	Parus major major	2021-04-21	Akershus, Ski, Steinsleppen 17, 59.744 N | 10.820 E	Lifjeld, Jan T.
Great tit	NHMO-BI-106693	Parus major major	2021-04-20	Akershus, Ski, Steinsleppen 17, 59.744 N | 10.820 E	Lifjeld, Jan T.
Great tit	NHMO-BI-106692	Parus major major	2021-04-17	Oppland, Øystre Slidre, Midtre Javnlie 176, 61.226 N | 9.040 E	Lifjeld, Jan T.
Siskin	NHMO-BI-108302	Spinus spinus	2022-06-02	Oppland, Øystre Slidre, Midtre Javnlie 176, 61.226 N | 9.040 E	Lifjeld, Jan T.
Siskin	NHMO-BI-106779	Spinus spinus	2021-06-11	Oppland, Øystre Slidre, Midtre Javnlie 176, 61.226 N | 9.040 E	Lifjeld, Jan T.
Siskin	NHMO-BI-106748	Spinus spinus	2021-05-17	Oppland, Øystre Slidre, Midtre Javnlie 176, 61.226 N | 9.040 E	Lifjeld, Jan T.
Siskin	NHMO-BI-106746	Spinus spinus	2021-05-13	Akershus, Ski, Steinsleppen 17, 59.744 N | 10.820 E	Lifjeld, Jan T.
Siskin	NHMO-BI-108301	Spinus spinus	2022-06-02	Oppland, Øystre Slidre, Midtre Javnlie 176, 61.226 N | 9.040 E	Lifjeld, Jan T.
Siskin	NHMO-BI-108464	Spinus spinus	2022-06-02	Oppland, Øystre Slidre, Midtre Javnlie 176, 61.226 N | 9.040 E	Lifjeld, Jan T.
Siskin	NHMO-BI-106763	Spinus spinus	2021-05-30	Akershus, Ski, Steinsleppen 17, 59.744 N | 10.820 E	Lifjeld, Jan T.
Siskin	NHMO-BI-108469	Spinus spinus	2022-06-02	Oppland, Øystre Slidre, Midtre Javnlie 176, 61.226 N | 9.040 E	Lifjeld, Jan T.
Siskin	NHMO-BI-106753	Spinus spinus	2021-05-23	Oppland, Øystre Slidre, Midtre Javnlie 176, 61.226 N | 9.040 E	Lifjeld, Jan T.
Siskin	NHMO-BI-106754	Spinus spinus	2021-05-23	Oppland, Øystre Slidre, Midtre Javnlie 176, 61.226 N | 9.040 E	Lifjeld, Jan T.
House sparrow	NHMO-BI-108587	Passer domesticus domesticus	2022-04-13	Oslo, Oslo, Botanisk hage, NHM, 59.919 N | 10.771 E	Bagdonaite, Laima
House sparrow	NHMO-BI-108580	Passer domesticus domesticus	2022-04-12	Oslo, Oslo, Botanisk hage, NHM, 59.919 N | 10.771 E	Bagdonaite, Laima
House sparrow	NHMO-BI-108585	Passer domesticus domesticus	2022-04-13	Oslo, Oslo, Botanisk hage, NHM, 59.919 N | 10.771 E	Bagdonaite, Laima
House sparrow	NHMO-BI-108586	Passer domesticus domesticus	2022-04-13	Oslo, Oslo, Botanisk hage, NHM, 59.919 N | 10.771 E	Bagdonaite, Laima

## Sheet: Table S2
Table S2. GenBank accession numbers of the sequences used for primer design. When available, multiple sequences per species were downloaded and consensus sequence was generated for the gene of interest.
	GenBank accession numbers
Species	16S	12S	GAPDH
Hawfinch (Coccothraustes coccothraustes)	KX109614.1; NC_025614.1; KM078789.1
Great tit (Parus major)	HQ417139.1; FJ465247.1; AJ224494.1; KP137624.1; NC_040875.1
Common reed bunting (Emberiza schoeniclus)	KP877661.1; OQ274893.1; MW417350.1; NC_062087.1; MT081419.1
Eurasian chaffinch (Fringilla coelebs)	HQ284765.1; NC_025599.1; MN122830.1; KM078769.1	KM078769.1; HM159158.1 ;AF447231.1
Eurasian bullfinch (Pyrrhula pyrrhula)	HQ284732.1; NC_025625.1; KM078804.1; HQ284731.1; HQ284730.1	NC_025625.1; KM078804.1;
Bluethroat (Luscinia svecica)	MN122892.1	OR242903.1; OR242901.1; OR242905.1
Eurasian siskin (Spinus spinus)	NC_015198.1; HQ915866.1	NC_015198.1;HQ915866.1
Common redpoll (Acanthis flammea)		KR422696.1; NC_027285.1
Zebra finch (Taeniopygia guttata)		NC_007897.1	XM_041716918.1; XM_030266469.3; NM_001198610.1
Eurasian tree sparrow (Passer montanus)			XM_039718149.1; XM_039718149.1; XM_039718149.1
White wagtail (Motacilla alba)			XM_038157150.1; XM_038157239.1
Collared flycatcher (Ficedula albicollis)			XM_005038447.2
New Caledonian crow (Corvus moneduloides)			XM_032098714.1
* ELF1 primers were designed using Ensembl data and aditional own data
Zebra finch (Taeniopygia guttata)	ENSTGUT00000025601.1
Common canary (Serinus canaria)	ENSSCAG00000014441
Great tit (Parus major)	Own data.
